# Supplementary material for: Assessment of subjective well-being of healthcare workers in response to heat and personal protective equipment under controlled conditions using a standardized protocol
Source: J Occup Med Toxicol. 2024 May 15;19:16. doi: 10.1186/s12995-024-00418-5 (PMC11095016; doi:10.1186/s12995-024-00418-5)
Supplement: Supplementary file 1 — Supplementary Material 1. [file 12995_2024_418_MOESM1_ESM.zip]

Archive with 4 entries (4 files):
- SI_additional graphs.pdf
- SI_Climate Chamber protocol.pdf
- SI_Questionnaire_English (Translation).pdf
- SI_Questionnaire_German (Original).pdf
